# Supplementary material for: Computational Study on the Inhibition Mechanisms of the Ziegler-Natta Catalyst in the Propylene Polymerization Process: Part 1 Effects of Acetylene and Methylacetylene
Source: Int J Mol Sci. 2024 Oct 1;25(19):10585. doi: 10.3390/ijms251910585 (PMC11476528; doi:10.3390/ijms251910585)
Supplement: Supplementary file 1 [file ijms-25-10585-s001.zip]

Archive with 1 entries (1 files):
- ijms-3092185-supplementary.pdf
